# Supplementary material for: The Invasive Plant Impatiens glandulifera Manipulates Microbial Associates of Competing Native Species
Source: Plants (Basel). 2023 Apr 4;12(7):1552. doi: 10.3390/plants12071552 (PMC10096542; doi:10.3390/plants12071552)
Supplement: Supplementary file 1 [file plants-12-01552-s001.zip]

Archive with 1 entries (1 files):
- plants-2307753-supplementary.pdf
